# Supplementary material for: Effect of the Rovatti Method® (Physiotherapeutic Scoliosis-Specific Exercises) in an Adolescent Patient with Idiopathic Scoliosis: A Case Report
Source: Reports (MDPI). 2025 Sep 6;8(3):171. doi: 10.3390/reports8030171 (PMC12452423; doi:10.3390/reports8030171)
Supplement: Supplementary file 1 [file reports-08-00171-s001.zip]

Archive with 1 entries (1 files):
- reports-3786010-supplementary.pdf
